# Supplementary material for: Effects of Forest Management on the Insect Assemblage of Black Cherry (Prunus serotina) in the Allegheny National Forest
Source: Plants (Basel). 2022 Oct 1;11(19):2596. doi: 10.3390/plants11192596 (PMC9572697; doi:10.3390/plants11192596)
Supplement: Supplementary file 1 [file plants-11-02596-s001.zip]

Archive with 1 entries (1 files):
- plants-1903490-supplementary.pdf
